# Supplementary material for: Assessment of the Effectiveness of a Computerised Decision-Support Tool for Health Professionals for the Prevention and Treatment of Childhood Obesity. Results from a Randomised Controlled Trial
Source: Nutrients. 2019 Mar 26;11(3):706. doi: 10.3390/nu11030706 (PMC6471646; doi:10.3390/nu11030706)
Supplement: Supplementary file 1 [file nutrients-11-00706-s001.zip]

Archive with 4 entries (3 files):
- nutrients-456694-SI/Supplementary Material/
- nutrients-456694-SI/Supplementary Material/Supplementary Figure S1. Decision tree algorithms.pdf
- nutrients-456694-SI/Supplementary Material/Supplementary Table S1 Lifestyle recommendations.pdf
- nutrients-456694-SI/Supplementary Material/Supplementary Table S2 Example meal plans 1600 kcals.pdf
